# Supplementary material for: Serum Proteomics in Patients with Head and Neck Cancer: Peripheral Blood Immune Response to Treatment
Source: Int J Mol Sci. 2022 Jun 4;23(11):6304. doi: 10.3390/ijms23116304 (PMC9180944; doi:10.3390/ijms23116304)
Supplement: Supplementary file 1 [file ijms-23-06304-s001.zip]

Archive with 2 entries (2 files):
- ijms-1738923-Supplementary Table S1.pdf
- Linear regression.xlsx
