# Supplementary material for: Serum Proteomics in Patients with Head and Neck Cancer: Peripheral Blood Immune Response to Treatment
Source: Int J Mol Sci. 2022 Jun 4;23(11):6304. doi: 10.3390/ijms23116304 (PMC9180944; doi:10.3390/ijms23116304)
Supplement: Supplementary file 1 [file ijms-23-06304-s001.zip › Linear regression.xlsx]

## Sheet: Sheet1
	Table Analyzed	IL-6
	Dependent variable	IL6									Table Analyzed	CXCL11									Table Analyzed	ADA								Table Analyzed	IL-18									Table Analyzed	GZMH
	Regression type	Least squares									Dependent variable	CXCL11									Dependent variable	ADA								Dependent variable	IL18									Dependent variable	GZMH
											Regression type	Least squares									Regression type	Least squares								Regression type	Least squares									Regression type	Least squares
	Model
	Analysis of Variance	SS	DF	MS	F (DFn, DFd)	P value					Model										Model									Model										Model
	Regression	61.37	7	8.767	F (7, 140) = 8,044	P<0,0001					Analysis of Variance	SS	DF	MS	F (DFn, DFd)	P value					Analysis of Variance	SS	DF	MS	F (DFn, DFd)	P value				Analysis of Variance	SS	DF	MS	F (DFn, DFd)	P value					Analysis of Variance	SS	DF	MS	F (DFn, DFd)	P value
	Treatment	15.58	3	5.194	F (3, 140) = 4,766	P=0,0034					Regression	14.27	7	2.039	F (7, 140) = 1,567	P=0,1499					Regression	3.472	7	0.496	F (7, 140) = 3,811	P=0,0008				Regression	10.89	7	1.555	F (7, 140) = 4,280	P=0,0003					Regression	20.35	7	2.907	F (7, 140) = 3,672	P=0,0011
	Weight change (%)	9.426	1	9.426	F (1, 140) = 8,648	P=0,0038					Treatment	6.315	3	2.105	F (3, 140) = 1,618	P=0,1879					Treatment	1.933	3	0.6442	F (3, 140) = 4,950	P=0,0027				Treatment	5.424	3	1.808	F (3, 140) = 4,977	P=0,0026					Treatment	11.11	3	3.705	F (3, 140) = 4,680	P=0,0038
	Mukosit	14.34	1	14.34	F (1, 140) = 13,16	P=0,0004					Weight change (%)	0.2824	1	0.2824	F (1, 140) = 0,2171	P=0,6420					Weight change (%)	0.1621	1	0.1621	F (1, 140) = 1,245	P=0,2663				Weight change (%)	0.2432	1	0.2432	F (1, 140) = 0,6695	P=0,4146					Weight change (%)	0.03618	1	0.03618	F (1, 140) = 0,04570	P=0,8310
	Stadium	0.2221	1	0.2221	F (1, 140) = 0,2038	P=0,6524					Mukosit	0.0176	1	0.0176	F (1, 140) = 0,01353	P=0,9076					Mukosit	1.592e-08	1	1.592e-08	F (1, 140) = 1,223e-007	P=0,9997				Mukosit	0.3863	1	0.3863	F (1, 140) = 1,063	P=0,3043					Mukosit	1.22	1	1.22	F (1, 140) = 1,542	P=0,2165
	Packet years	11.34	1	11.34	F (1, 140) = 10,41	P=0,0016					Stadium	4.65	1	4.65	F (1, 140) = 3,574	P=0,0608					Stadium	0.04289	1	0.04289	F (1, 140) = 0,3296	P=0,5668				Stadium	0.7477	1	0.7477	F (1, 140) = 2,058	P=0,1536					Stadium	5.628	1	5.628	F (1, 140) = 7,108	P=0,0086
	Residual	152.6	140	1.09							Packet years	1.784	1	1.784	F (1, 140) = 1,371	P=0,2436					Packet years	0.478	1	0.478	F (1, 140) = 3,673	P=0,0573				Packet years	3.884	1	3.884	F (1, 140) = 10,69	P=0,0014					Packet years	2.977	1	2.977	F (1, 140) = 3,760	P=0,0545
	Total	214	147								Residual	182.1	140	1.301							Residual	18.22	140	0.1301						Residual	50.86	140	0.3633							Residual	110.8	140	0.7917
											Total	196.4	147								Total	21.69	147							Total	61.75	147								Total	131.2	147
	Parameter estimates	Variable	Estimate	Standard error	95% CI (asymptotic)	|t|	P value	P value summary
	β0	Intercept	5.255	0.276	4,710 to 5,801	19.04	<0,0001	****			Parameter estimates	Variable	Estimate	Standard error	95% CI (asymptotic)	|t|	P value	P value summary			Parameter estimates	Variable	Estimate	Standard error	95% CI (asymptotic)	|t|	P value	P value summary		Parameter estimates	Variable	Estimate	Standard error	95% CI (asymptotic)	|t|	P value	P value summary			Parameter estimates	Variable	Estimate	Standard error	95% CI (asymptotic)	|t|	P value	P value summary
	β1	Treatment[2]	-0.4221	0.3186	-1,052 to 0,2078	1.325	0.1874	ns			β0	Intercept	8.878	0.3016	8,282 to 9,475	29.44	<0,0001	****			β0	Intercept	3.782	0.09538	3,594 to 3,971	39.65	<0,0001	****		β0	Intercept	10.05	0.1594	9,738 to 10,37	63.08	<0,0001	****			β0	Intercept	6.063	0.2353	5,598 to 6,528	25.77	<0,0001	****
	β2	Treatment[3]	0.1669	0.3568	-0,5386 to 0,8723	0.4676	0.6408	ns			β1	Treatment[2]	-0.295	0.3481	-0,9832 to 0,3932	0.8476	0.3981	ns			β1	Treatment[2]	0.05082	0.1101	-0,1668 to 0,2685	0.4616	0.6451	ns		β1	Treatment[2]	-0.3206	0.1839	-0,6843 to 0,04306	1.743	0.0835	ns			β1	Treatment[2]	-0.5325	0.2715	-1,069 to 0,004321	1.961	0.0518	ns
	β3	Treatment[4]	0.5491	0.4448	-0,3303 to 1,429	1.235	0.2191	ns			β2	Treatment[3]	-0.6758	0.3898	-1,447 to 0,09489	1.734	0.0852	ns			β2	Treatment[3]	-0.2309	0.1233	-0,4747 to 0,01282	1.873	0.0631	ns		β2	Treatment[3]	-0.1958	0.206	-0,6030 to 0,2115	0.9502	0.3436	ns			β2	Treatment[3]	-0.8783	0.3041	-1,480 to -0,2771	2.888	0.0045	**
	β4	Weight change (%)	-0.04327	0.01471	-0,07236 to -0,01418	2.941	0.0038	**			β3	Treatment[4]	-0.06348	0.486	-1,024 to 0,8973	0.1306	0.8963	ns			β3	Treatment[4]	-0.001475	0.1537	-0,3053 to 0,3024	0.009599	0.9924	ns		β3	Treatment[4]	0.3519	0.2568	-0,1558 to 0,8596	1.37	0.1728	ns			β3	Treatment[4]	0.001572	0.3791	-0,7479 to 0,7510	0.004147	0.9967	ns
	β5	Mukosit	0.2813	0.07754	0,1280 to 0,4346	3.627	0.0004	***			β4	Weight change (%)	0.007491	0.01608	-0,02429 to 0,03927	0.4659	0.642	ns			β4	Weight change (%)	0.005674	0.005085	-0,004378 to 0,01573	1.116	0.2663	ns		β4	Weight change (%)	0.006951	0.008495	-0,009844 to 0,02375	0.8183	0.4146	ns			β4	Weight change (%)	0.002681	0.01254	-0,02211 to 0,02747	0.2138	0.831	ns
	β6	Stadium	0.03629	0.08038	-0,1226 to 0,1952	0.4514	0.6524	ns			β5	Mukosit	0.009853	0.08472	-0,1576 to 0,1773	0.1163	0.9076	ns			β5	Mukosit	-9.371e-06	0.02679	-0,05298 to 0,05296	0.0003497	0.9997	ns		β5	Mukosit	0.04616	0.04477	-0,04235 to 0,1347	1.031	0.3043	ns			β5	Mukosit	0.08205	0.06608	-0,04860 to 0,2127	1.242	0.2165	ns
	β7	Packet years	0.015	0.004649	0,005807 to 0,02419	3.226	0.0016	**			β6	Stadium	0.166	0.08782	-0,007600 to 0,3397	1.891	0.0608	ns			β6	Stadium	-0.01595	0.02778	-0,07086 to 0,03897	0.5741	0.5668	ns		β6	Stadium	0.06658	0.04641	-0,02517 to 0,1583	1.435	0.1536	ns			β6	Stadium	0.1827	0.06851	0,04721 to 0,3181	2.666	0.0086	**
											β7	Packet years	0.005947	0.005079	-0,004094 to 0,01599	1.171	0.2436	ns			β7	Packet years	0.003078	0.001606	-9,725e-005 to 0,006254	1.917	0.0573	ns		β7	Packet years	0.008775	0.002684	0,003469 to 0,01408	3.27	0.0014	**			β7	Packet years	0.007682	0.003962	-0,0001505 to 0,01551	1.939	0.0545	ns
	Goodness of Fit
	Degrees of Freedom	140									Goodness of Fit										Goodness of Fit									Goodness of Fit										Goodness of Fit
	R squared	0.2868									Degrees of Freedom	140									Degrees of Freedom	140								Degrees of Freedom	140									Degrees of Freedom	140
											R squared	0.07267									R squared	0.1601								R squared	0.1763									R squared	0.1551
	Multicollinearity	Variable	VIF	R2 with other variables
	β0	Intercept									Multicollinearity	Variable	VIF	R2 with other variables							Multicollinearity	Variable	VIF	R2 with other variables						Multicollinearity	Variable	VIF	R2 with other variables							Multicollinearity	Variable	VIF	R2 with other variables
	β1	Treatment[2]	3.406	0.7064							β0	Intercept									β0	Intercept								β0	Intercept									β0	Intercept
	β2	Treatment[3]	3.241	0.6915							β1	Treatment[2]	3.406	0.7064							β1	Treatment[2]	3.406	0.7064						β1	Treatment[2]	3.406	0.7064							β1	Treatment[2]	3.406	0.7064
	β3	Treatment[4]	2.002	0.5004							β2	Treatment[3]	3.241	0.6915							β2	Treatment[3]	3.241	0.6915						β2	Treatment[3]	3.241	0.6915							β2	Treatment[3]	3.241	0.6915
	β4	Weight change (%)	1.155	0.1345							β3	Treatment[4]	2.002	0.5004							β3	Treatment[4]	2.002	0.5004						β3	Treatment[4]	2.002	0.5004							β3	Treatment[4]	2.002	0.5004
	β5	Mukosit	1.339	0.2534							β4	Weight change (%)	1.155	0.1345							β4	Weight change (%)	1.155	0.1345						β4	Weight change (%)	1.155	0.1345							β4	Weight change (%)	1.155	0.1345
	β6	Stadium	1.109	0.09795							β5	Mukosit	1.339	0.2534							β5	Mukosit	1.339	0.2534						β5	Mukosit	1.339	0.2534							β5	Mukosit	1.339	0.2534
	β7	Packet years	1.07	0.06507							β6	Stadium	1.109	0.09795							β6	Stadium	1.109	0.09795						β6	Stadium	1.109	0.09795							β6	Stadium	1.109	0.09795
											β7	Packet years	1.07	0.06507							β7	Packet years	1.07	0.06507						β7	Packet years	1.07	0.06507							β7	Packet years	1.07	0.06507
[truncated: 88 more columns]
